# Supplementary material for: ErbB2/HER2 receptor tyrosine kinase regulates human papillomavirus promoter activity
Source: Front Immunol. 2024 Feb 2;15:1335302. doi: 10.3389/fimmu.2024.1335302 (PMC10869470; doi:10.3389/fimmu.2024.1335302)
Supplement: Supplementary file 2 [file Table_1.xlsx]

## Sheet: Mass Spectrometry NHEK vs HaCaT
NHEK					HaCaT					Legend
Uniprot	NI	4h	7h		Uniprot	NI	4h	7h		≥ 2-fold increase NI:7h
ASAP2_HUMAN		3388.03	14582.8		RBP2_HUMAN			9836.61		ERBB2/ LAMP1/ EGFR
ACTS_HUMAN			5236.61		RANDOM9519			3309.83
LMNB1_HUMAN		2526.61	3390.07		ATN1_HUMAN		1022.39	1460.16
GALK1_HUMAN			3232.05		CD81_HUMAN		1273.68	1181.58
PTPRD_HUMAN			3084.07		SFR12_HUMAN		871.33	1034.89
H90B3_HUMAN		473.786	3023		1A24_HUMAN			818.153
RB39B_HUMAN			2790.63		1A36_HUMAN		569.133	784.15
CLH2_HUMAN		2115.64	2141.95		CLD3_HUMAN		156.433	717.693
PTPRS_HUMAN			1831.4		ARF6_HUMAN		510.091	632.659
DYSF_HUMAN			1776.68		1A34_HUMAN			574.615
CD109_HUMAN		2558.21	1747.07		MPZL1_HUMAN			487.314
PLXB2_HUMAN		1760.07	1670.81		VIME_HUMAN			444.025
ANXA6_HUMAN		890.151	1494.95		RADI_HUMAN		335.284	432.062
AP2M1_HUMAN			1462.87		1A80_HUMAN		549.904	420.566
AP2A1_HUMAN		1522.27	1443.75		CYB5_HUMAN		308.328	388.661
LCAP_HUMAN		1297.67	1365.65		1B59_HUMAN			386.647
TCPG_HUMAN		933.028	1272.93		GFAP_HUMAN			356.795
EPHB3_HUMAN		249.312	1193.34		YLA1_HUMAN			353.92
EF1A2_HUMAN			1158.72		DESM_HUMAN			349.707
MRP1_HUMAN		1427.77	1090.9		VL1_HPV16			318.411
ERBB4_HUMAN		1736.3	1025.86		RAB17_HUMAN			273.871
CD276_HUMAN		1049.02	1022.25		1C03_HUMAN		106.133	249.747
ERBB2_HUMAN		546.486	988.086		KRT86_HUMAN			248.368
ENPLL_HUMAN		1044.4	985.138		1B55_HUMAN			246.428
ADA10_HUMAN		2080.98	958.103		LDH6A_HUMAN		92.4806	193.508
PTAD1_HUMAN		1160.25	949.392		GNAO1_HUMAN		114.029	158.392
TERA_HUMAN		887.85	946.741		K2C4_HUMAN		281.378	128.984
CD166_HUMAN		1118.31	923.148		K2C1B_HUMAN		620.718	127.662
VATB2_HUMAN		933.561	910.424		1C12_HUMAN		397.285	93.3715
VPP1_HUMAN			904.796		RAP2A_HUMAN		58.5271	71.0261
ACTN3_HUMAN		1872.5	896.397		RAB3B_HUMAN	51.263	228.478	819.944
LDLR_HUMAN		1160.87	867.659		K1C16_HUMAN	92.5288	187.443	1341.35
DSG3_HUMAN			865.811		CLH2_HUMAN	555.609	4291.12	5400.75
1A74_HUMAN			856.85		LRRC1_HUMAN	305.698	759.635	2095.42
ARF5_HUMAN		415.849	844.563		RAB15_HUMAN	86.9686		561.093
EPHB2_HUMAN		541.909	826.897		ERBB2_HUMAN	630.662	2266.23	3344.62
TMM43_HUMAN		582.383	818.043		RAB3A_HUMAN	88.8751		453.225
TPP1_HUMAN		844.322	804.008		RHOB_HUMAN	142.39		707.724
INVO_HUMAN			783.684		GNAT1_HUMAN	224.969	426.603	908.106
1A34_HUMAN		1080.13	778.601		GNAI1_HUMAN	98.8921	160.694	386.906
CATC_HUMAN			776.358		RAB3C_HUMAN	50.8046	166.949	194.098
1A66_HUMAN		208.632	765.916		K22O_HUMAN	148.51	208.319	514.636
CTL1_HUMAN		958.404	747.339		GNAT2_HUMAN	109.427	139.233	373.75
TOM70_HUMAN		468.571	724.923		FLNC_HUMAN	4066.52	5839.22	11748
GNA13_HUMAN		664.209	717.892		K1C20_HUMAN	145.848	281.527	403.518
CP51A_HUMAN			703.686		RAB30_HUMAN	86.1005	126.833	231.82
MOES_HUMAN		458.97	701.491		RAB13_HUMAN	123.943	207.296	316.607
MGST1_HUMAN			696.667		HSP77_HUMAN	176.747	148.761	440.607
ACLY_HUMAN		1204.03	694.057		GBB3_HUMAN	138.554	220.105	339.291
VAPA_HUMAN			683.373		RAB4A_HUMAN	209.563	172.216	503.579
LRC8A_HUMAN			681.134		AT1A3_HUMAN	834.619	1513.59	2002.19
AP2A2_HUMAN		310.124	670.095		ARF1_HUMAN	200.179	449.697	471.08
LYRIC_HUMAN		665.796	664.599		RCN1_HUMAN	418.443	703.268	980.356
HSP76_HUMAN		2218.42	664.122		RAB3D_HUMAN	92.5036		216.158
CD151_HUMAN		455.467	634.91		MRP_HUMAN	149.682	116.859	349.335
HM13_HUMAN		427.195	634.239		MYO1A_HUMAN	712.521	1483.26	1647.43
PICAL_HUMAN		2455.67	629.157		1433G_HUMAN	268.366	398.163	598.602
CLD3_HUMAN		451.009	628.983		RB39B_HUMAN	88.5322	120.59	194.371
RL10A_HUMAN			626.954		ZC313_HUMAN	5972.63	6233.23	12984.1
NCPR_HUMAN		664.218	614.266		LZTS2_HUMAN	674.398	656.438	1454.78
1A43_HUMAN		919.035	613.609		SQSTM_HUMAN	777.556	911.594	1674.41
GNAT3_HUMAN		937.301	605.285		RASN_HUMAN	267.636		561.523
EFR3A_HUMAN			604.2		GNAL_HUMAN	160.091	159.205	333.108
PAI2_HUMAN		512.116	595.817		1433S_HUMAN	192.132	197.493	386.062
RL8_HUMAN		425.935	593.321		GBB4_HUMAN	113.177	111.743	225.344
GNAL_HUMAN			582.307		IQGA3_HUMAN	1222.17	852.433	2366.59
LMAN1_HUMAN		850.417	571.051		RAB1A_HUMAN	443.989	489.036	849.261
FLOT2_HUMAN		490.785	562.383		CAPZB_HUMAN	271.901	329.183	517.921
FLRT3_HUMAN		789.929	559.797		CTNA2_HUMAN	1227.86	1359.65	2262.23
ARL8B_HUMAN		408.495	559.056		K2C3_HUMAN	389.425	302.375	712.357
ST14_HUMAN		960.279	557.876		RAB1B_HUMAN	510.604	624.665	923.677
TXND5_HUMAN		711.395	552.376		TRYP_PIG	5072.27	3999.63	9135.09
K1C23_HUMAN			552.007		PP1A_HUMAN	499.477		887.944
RAB18_HUMAN		580.141	551.976		MYL6_HUMAN	680.668	911.977	1209.68
EPHA4_HUMAN		3009.78	546.37		ITM2B_HUMAN	643.629	534.419	1132.03
TPBG_HUMAN		766.096	542.295		GSE1_HUMAN	1057.41	2280.69	1852.2
TBA1B_HUMAN		627.326	539.39		ACTN3_HUMAN	774.332	766.776	1336.93
ADAM9_HUMAN		692.143	524.772		ERBB4_HUMAN	705.097	1691.97	1213.3
K2C74_HUMAN		802.526	517.888		HLAH_HUMAN	500.189	537.348	858.944
AL3A2_HUMAN		470.12	504.32		ACTN2_HUMAN	1306.73	764.744	2186.85
STML2_HUMAN		297.069	498.415		FLNB_HUMAN	7035.64	7781.17	11705.4
SDC1_HUMAN		576.93	496.525		AT1A2_HUMAN	540.253	856.953	890.905
SATT_HUMAN			494.891		B2MG_HUMAN	759.607	1011.87	1226.74
COMT_HUMAN		504.551	487.046		1B44_HUMAN	229.218		367.608
TM192_HUMAN		582.282	466.448		PDIA6_HUMAN	2286.94	2792.96	3644.64
SC22B_HUMAN			465.439		RAB8B_HUMAN	117.362	168.858	185.035
GRN_HUMAN		365.728	462.752		DYSF_HUMAN	3908.36	4967.94	6148.86
K1C27_HUMAN		222.588	457.192		RLA0_HUMAN	793.173	759.231	1242.38
PTN1_HUMAN		412.667	446.403		RHOG_HUMAN	323.537	452.174	504.057
MYADM_HUMAN		548.866	445.31		RAB12_HUMAN	104.601	83.8701	162.537
K1C12_HUMAN		1163.36	437.959		SPTB2_HUMAN	6170.96	8025.07	9459.37
CAZA2_HUMAN			432.431		IQGA1_HUMAN	16315.6	19996.1	24797.4
DNJC5_HUMAN		949.73	428.051		ITA6_HUMAN	4476.54	6392.92	6770.41
H90B4_HUMAN		297.533	423.419		ACTN4_HUMAN	4367.08	6230.77	6554.53
FACE1_HUMAN		902.387	419.88		TCPZ_HUMAN	423.008	562.126	630.49
STXB3_HUMAN			417.433		HS90B_HUMAN	1395.83	1590.57	2066.01
HSP77_HUMAN		322.889	414.768		K22E_HUMAN	518.353	1234.12	757.945
LRRC1_HUMAN		434.822	401.375		BASP_HUMAN	347.803	386.63	506.067
SSRD_HUMAN		432.797	391.901		ACSL3_HUMAN	835.625		1208.55
GT251_HUMAN			385.556		UBIQ_HUMAN	1880.82	1979.95	2710.7
TM154_HUMAN			382.584		ARF5_HUMAN	417.338	444.935	601.474
1B81_HUMAN			377.411		1433E_HUMAN	747.469	1085.92	1073.86
HMOX2_HUMAN		366.218	373.949		GRP78_HUMAN	8417.09	9862.72	12084.6
RL13A_HUMAN			373.457		FA62A_HUMAN	2088.4	2452.74	2984.11
MPKS1_HUMAN		638.176	354.61		ACTN1_HUMAN	2629.08	3680.67	3748.3
EPHB4_HUMAN		256.606	348.692		1433Z_HUMAN	772.756	942.85	1088.79
ARPC2_HUMAN		794.497	346.522		RL6_HUMAN	227.83	331.369	308.674
HS90A_HUMAN			343.106		K1C13_HUMAN	173.556	255.403	234.875
EPHA6_HUMAN		538.997	340.163		FLOT2_HUMAN	773.723	1371.87	1046.49
COF1_HUMAN		363.42	339.452		EZRI_HUMAN	1779.04	1871.93	2402.9
DJB11_HUMAN			336.036		RAP2C_HUMAN	59.0766	64.7611	78.8546
ANX11_HUMAN			326.753		SPTN2_HUMAN	5060.88	4992.22	6752.02
K2C7_HUMAN		265.888	320.77		AT1A4_HUMAN	1518.75	1428.86	1999.77
K1H2_HUMAN		369.744	318.49		SSRD_HUMAN	460.132	690.195	603.712
PP1B_HUMAN			314.767		LDHA_HUMAN	386.017	576.764	505.434
ANXA4_HUMAN		729.962	305.442		RAB2A_HUMAN	639.581	749.546	833.431
RAB5B_HUMAN		232.437	305.442		MYL6B_HUMAN	109.02	209.832	141.206
K1C25_HUMAN			305.23		COF1_HUMAN	468.715	613.345	606.352
DHRS1_HUMAN		373.981	303.847		ACTS_HUMAN	23217.8	18228.8	30000.2
RAB2B_HUMAN		180.658	302.625		PDIA4_HUMAN	1023.63	1782.42	1321.97
RHOC_HUMAN		267.486	296.68		RAP1B_HUMAN	893.842	1099.78	1148.25
RASH_HUMAN		352.569	293.227		ENPL_HUMAN	5674.95	6800.65	7222.6
IKIP_HUMAN		457.185	288.475		S29A1_HUMAN	1044.27	982.433	1290.28
RS7_HUMAN		422.291	286.953		PPIB_HUMAN	2372.11	2512.86	2930
RAB5A_HUMAN		1056	280.972		HS90A_HUMAN	809.525	848.058	998.371
ARF4_HUMAN		438.187	278.387		PP1B_HUMAN	505.011	856.446	622.22
SRPRB_HUMAN		279.396	274.111		S10AE_HUMAN	2499.96	3537.32	3067.48
TMOD3_HUMAN		312.546	271.792		MARCS_HUMAN	2905.19	3179.64	3539.69
PLEK2_HUMAN			271.635		SERPH_HUMAN	1995.54	2341.6	2406.5
ARPC4_HUMAN		411.2	267.741		CADH1_HUMAN	2278.76	2503.41	2740.01
RLA0L_HUMAN			263.738		RAB7A_HUMAN	1986.55	2319.11	2351.03
RHOA_HUMAN		363.897	260.916		AT2A3_HUMAN	564.079	797.616	665.302
T106B_HUMAN			259.372		PDIA3_HUMAN	6835.77	8765.68	8039.82
TSN14_HUMAN		281.413	258.336		HS70L_HUMAN	373.578	349.31	438.267
LEG3_HUMAN			249.357		HSP7C_HUMAN	7329.89	8612.33	8543.17
PP1G_HUMAN			247.305		AT2A2_HUMAN	3633.24	4205.25	4223.43
RASK_HUMAN		220.297	246.784		PGRC1_HUMAN	245.793	300.721	284.94
NB5R1_HUMAN			244.914		S10AG_HUMAN	1236.84	1744.66	1429.37
CYB5B_HUMAN		359.894	240.693		LAP4_HUMAN	3404.18	3697.75	3887.86
RAB3A_HUMAN			239.263		LAT1_HUMAN	25118.9	26983.6	28670.2
SC61B_HUMAN		246.572	237.825		CALR_HUMAN	4831.76	5977.08	5484.91
KRT35_HUMAN			225.733		HSP71_HUMAN	2125.03	2629.27	2407.04
AP1B1_HUMAN		1473.88	214.548		ATPA_HUMAN	2125.32	2433.98	2405.91
RAP2A_HUMAN		164.771	212.438		OXRP_HUMAN	2122.76	2244.35	2394.82
RAB4B_HUMAN		200.269	208.993		GBB2_HUMAN	2551.86	3165.03	2848.11
RHOG_HUMAN			207.797		LRC59_HUMAN	1241.77	1423.11	1367.07
KT222_HUMAN		228.837	199.332		LU_HUMAN	1398.88	1895.06	1521.78
VATC1_HUMAN			197.577		1C17_HUMAN	732.344	480.614	796.364
K1C24_HUMAN		326.754	197.546		TFR1_HUMAN	6336.35	7576.66	6886.54
EPHA7_HUMAN		373.664	197.2		PDIA1_HUMAN	1910.7	2447.5	2074.28
RAB8B_HUMAN		544.448	192.331		RAB14_HUMAN	1115.45	1245.92	1202.73
GNAT2_HUMAN		765.496	188.185		RAB10_HUMAN	769.326	889.076	827.162
K2C71_HUMAN		329.278	187.097		PTRF_HUMAN	2334.78	2774.5	2485.27
TBB2C_HUMAN		525.151	186.261		SAP_HUMAN	2503.38	2816.52	2624.73
TECR_HUMAN			176.503		AAAT_HUMAN	12329.4	14270.2	12882.4
ARF6_HUMAN		320.927	175.228		AHNK_HUMAN	83664.9	88366.1	87007.8
1C05_HUMAN		1207.42	170.266		RLA2_HUMAN	486.425	554.482	502.862
ARPC3_HUMAN		286.743	169.313		PLAK_HUMAN	13031.7	14055.3	13429.5
1C07_HUMAN		369.323	163.049		KRT84_HUMAN	164.413		166.806
SAP3_HUMAN		257.373	148.315		RIB2_HUMAN	2794.19	3334.93	2811.51
1A30_HUMAN		372.571	133.386		CD166_HUMAN	4071.05	4023.48	4080.48
ACSL4_HUMAN		290.111	126.998		SRPRB_HUMAN	381.204	298.301	380.549
1B08_HUMAN		306.399	113.718		DSG3_HUMAN	5557.75	6178.21	5528.9
RAB3B_HUMAN			112.012		TACD1_HUMAN	4283.95	4517.37	4247.42
1A69_HUMAN		324.577	105.627		TSP1_HUMAN	3414.61	3672.58	3360.4
RB43L_HUMAN			70.3234		4F2_HUMAN	50244.5	50001.9	49222.7
1A11_HUMAN	183.212	465.266	1997.06		RAB43_HUMAN	80.3008	286.319	77.7718
1A02_HUMAN	119.547	332.078	781.565		HSP76_HUMAN	857.763	448.368	825.555
1433T_HUMAN	188.715	176.691	898.243		GANAB_HUMAN	3275.11	4055.21	3148.1
K1C9_HUMAN	3313.47	3746.46	15279.8		CAV1_HUMAN	7140.29	7786.51	6820.77
K2C1_HUMAN	6949.63	8119.41	30858.2		RHOA_HUMAN	896.694	903.214	855.246
S10AB_HUMAN	230.353	736.028	960.868		K2C5_HUMAN	2192.38	2349.01	2088.7
FLOT1_HUMAN	892.616	9793.92	3093.8		RAC1_HUMAN	1038.43	1289.83	985.907
RAC2_HUMAN	68.5731	688.341	227.704		MYOF_HUMAN	13817.9	15872.9	13105.1
AT12A_HUMAN	804.489	1807.28	2362.52		CTND1_HUMAN	11791.7	11999.7	11179.3
K1C10_HUMAN	2460.03	3197.86	6831.55		ITB4_HUMAN	14152.9	16692.7	13330.3
ACTN1_HUMAN	1698.22	3940.05	4375.49		K2C6A_HUMAN	1087.22	422.062	1023.89
K22E_HUMAN	2290.54	2519.59	4808.67		CALM_HUMAN	3609.84	3142.54	3366.32
RTN4_HUMAN	4641.5	7272.32	9257.51		ITB1_HUMAN	2775.31	2662.74	2583.36
ACTH_HUMAN	3685.67	5007.16	7214.12		OST48_HUMAN	1679.71	1907.97	1557.56
K2C1B_HUMAN	2005.46	2146.37	3918.01		KPYM_HUMAN	2011.86	1588.43	1865.01
ACTC_HUMAN	4100.59	4873.54	7471.26		LAMP1_HUMAN	2392.93	2215.79	2214.73
RRAS2_HUMAN	143.127	401.159	256.039		CLH1_HUMAN	4741.59	10351.8	4367.81
EPHB1_HUMAN	333.139	1514.78	556.275		AT1B3_HUMAN	1774.98	1686.45	1632.91
LAMC2_HUMAN	3388.24	2195.26	5431.3		AT1A1_HUMAN	15824.6	16392.2	14553.8
SAP_HUMAN	1889.77	3391.05	3002.99		RL12_HUMAN	299.535	316.57	269.623
CALR_HUMAN	2312.92	2731.85	3673.1		ACTB_HUMAN	88746.8	51631.7	79858.1
LAMP2_HUMAN	1621.23	2886.49	2499.61		CLD1_HUMAN	818.281	655.292	732.774
ERG7_HUMAN	1036.62	1172.72	1585.72		RAP2B_HUMAN	592.646	766.499	528.265
HBXIP_HUMAN	252.425	297.63	376.011		K2C8_HUMAN	2608.6	2305.53	2322.65
MYH11_HUMAN	2160.58		3195.37		JAM1_HUMAN	1242.95	904.642	1105.34
ACTN4_HUMAN	2342.07	3427.29	3380.19		EGFR_HUMAN	15670.1	15925.6	13929.8
RANDOM7662	1361.24		1915.7		ITA2_HUMAN	4499.17	4433	3998.41
OST48_HUMAN	981.626	1381.3	1366.49		CD59_HUMAN	909.007	849.052	806.408
CLH1_HUMAN	3041.86	6220.69	4207.21		1A02_HUMAN	1071.41		941.501
SCRB2_HUMAN	1432.89	2062.62	1956.86		DSG2_HUMAN	7675.18	6681.96	6733.04
JAM1_HUMAN	1239.02	2009.47	1679.86		RASH_HUMAN	451.762	697.051	395.209
RAP1A_HUMAN	640.999	1063.51	861.47		ANXA2_HUMAN	30415	30466.1	26540.1
S10AA_HUMAN	3929.98	6432.07	5228.53		CTNA1_HUMAN	16481.8	16259.9	14353.8
K1C16_HUMAN	2076.7	1299.34	2743.3		CDC42_HUMAN	499.13	520.799	430.458
SPR1B_HUMAN	675.79	522.806	888.41		K1C15_HUMAN	595.352	754.914	504.165
AP2B1_HUMAN	1403.07	1514.85	1832.33		K1C17_HUMAN	591.941	762.68	496.079
CAV1_HUMAN	1943.36	2368.01	2519.62		CD44_HUMAN	7126.06	6656.33	5965.17
ACTN2_HUMAN	897.055	2155.5	1158.19		BASI_HUMAN	2479.54	2469.86	2048.69
DCD_HUMAN	307.027	587.039	391.89		MYO1B_HUMAN	13166.9	12914.3	10823.7
K22O_HUMAN	464.651	684.484	589.458		RAB35_HUMAN	270.839	401.053	220.698
S38A2_HUMAN	4940.19	6248.55	6215.65		CD276_HUMAN	2439.6	2287.63	1985.87
RAB7A_HUMAN	1528.68	1769.75	1920.16		CD109_HUMAN	7670.93	7887.87	6242.12
TCPD_HUMAN	1531.72	1446.08	1908.56		CATD_HUMAN	1777.3	1632.99	1435.33
1A26_HUMAN	1397.48		1735.67		SNP23_HUMAN	538.282	615.756	426.241
AT1B3_HUMAN	3356.44	4757.98	4151.59		GBB1_HUMAN	2225.01	2231	1745.71
VA0D1_HUMAN	813.908	878.956	1005.45		ARP3_HUMAN	819.27	702.249	642.326
RAB10_HUMAN	678.937	1065.96	837.022		GBG12_HUMAN	231.579	288.336	181.425
TFR1_HUMAN	1452.25	1876.43	1787.31		LIMA1_HUMAN	1794.12	2220.74	1398.12
TRFE_HUMAN	732.906	927.358	891.258		GNAI3_HUMAN	1724.45	1798.1	1338.95
ITB1_HUMAN	14775	17378.1	17845		K1C14_HUMAN	1286.31	1151.91	990.025
AMPN_HUMAN	3576.83	4648.09	4233.2		EF1A1_HUMAN	2431.43	2349.06	1867.26
TMED2_HUMAN	358.185	226.09	421.272		CALX_HUMAN	7242.41	7778.47	5515.21
RAP1B_HUMAN	692.719	866.79	813.674		FLOT1_HUMAN	1066.15	1371.7	810.305
ITA3_HUMAN	7939.85	8869.88	9258.05		GNA11_HUMAN	739.452	884.98	556.288
GANAB_HUMAN	1525.84	1730.08	1772.75		MOES_HUMAN	1008.47	1066.1	753.85
K2C3_HUMAN	2023.27	1076.68	2340.38		MYO1C_HUMAN	7247.83	6726.64	5245.41
DHB12_HUMAN	1160.53	1358.65	1330.17		1C07_HUMAN	1142.59	691.864	822.783
SERPH_HUMAN	1444.04	1723.77	1654.12		RTN4_HUMAN	4789.34	3508.38	3446.67
IQGA1_HUMAN	3936.14	5283.2	4504.94		CH60_HUMAN	1730.23	1402.12	1244.95
CD63_HUMAN	1035.84	924.881	1177.88		K1C18_HUMAN	1280.04	1013.89	904.479
1433B_HUMAN	188.157	173.423	211.734		RB11B_HUMAN	942.504	1179.08	664.955
SURF4_HUMAN	646.074	802.81	724.814		CALL3_HUMAN	51.373		35.0022
CALX_HUMAN	3916.8	5551.68	4393.79		ADT2_HUMAN	1063.32	1142.13	719.567
VATA_HUMAN	1036.12	1356.19	1161.72		GNAI2_HUMAN	1710.6	1606.48	1155.94
COHA1_HUMAN	9735.21	7197.1	10721.3		MOT1_HUMAN	1605.14	1423.99	1050.46
LAMP1_HUMAN	3929.71	4970.47	4322.21		K2C7_HUMAN	1199.59	1161.03	746.914
RPN2_HUMAN	1731.75	2263.95	1902.32		RAC2_HUMAN	169.642	184.138	104.287
CLD1_HUMAN	1538.07	1572.01	1651.73		RAB5C_HUMAN	606.045	635.69	365.638
K1C15_HUMAN	605.182	938.851	648.537		TACD2_HUMAN	3078.36	1525.12	1849.17
TCPH_HUMAN	770.11	588.056	820.329		CAZA1_HUMAN	505.606		296.048
RRAS_HUMAN	665.782	591.09	708.476		RAB4B_HUMAN	188.389	121.671	108.477
ANXA2_HUMAN	83404.5	97774.7	88718.6		ATPB_HUMAN	2271.78	2069.03	1281.85
ECHA_HUMAN	1562.3	945.248	1650.86		AT1B1_HUMAN	1346.62	1066.87	759.664
EGFR_HUMAN	11247.3	12092.9	11833.2		CLD4_HUMAN	745.363	713.439	399.027
5NTD_HUMAN	3955.22	4870.26	4158.04		RALB_HUMAN	120.417		57.179
PTRF_HUMAN	1549.9	1458.31	1620.16		K1C19_HUMAN	1512.07	1357.89	636.37
ITB6_HUMAN	2195.7	1950.76	2285.78		AT12A_HUMAN	2229.03	1951.6	740.6
ACSL3_HUMAN	1754.65	1844.22	1822.6		RAB8A_HUMAN	539.952	385.955	165.86
ITA6_HUMAN	3984.84	3731.62	4100.22		ACTC_HUMAN	31211.8	1507.37	6967.73
RAB3C_HUMAN	303.466	326.64	310.936		1A31_HUMAN	1770.31	2591.05	300.13
RPN1_HUMAN	1962.75	2379.48	2003.98		1433B_HUMAN	271.493	325.62
K1C19_HUMAN	772.505	1233.81	788.731		1433F_HUMAN	102.021	138.882
PK3C3_HUMAN	13110.9		13343.7		1433T_HUMAN	196.904	244.812
MYOF_HUMAN	6048.49	5619.07	6119.21		1A30_HUMAN	1472.18
CTL2_HUMAN	1964.05	2253.83	1985.21		1A33_HUMAN	385.483
AT1B1_HUMAN	1142.58	1343.74	1153.78		1A68_HUMAN	1782
RB11A_HUMAN	518.283	532.048	523.279		1A69_HUMAN	46.7788
TCPB_HUMAN	1431.62	1101.1	1435.59		1B15_HUMAN	307.374
LEG7_HUMAN	1052.05	962.846	1051.76		1B18_HUMAN	872.605	1124.78
K1C14_HUMAN	3504.85	2638.06	3498.01		1B37_HUMAN	76.0473
ITB4_HUMAN	9776.02	11806.3	9730.52		1B48_HUMAN	260.888
ARF1_HUMAN	396.841	441.843	393.752		1B57_HUMAN	485.148
APMAP_HUMAN	811.368	850.175	803.607		1C04_HUMAN	787.294	974.223
CADH1_HUMAN	3157.26	2626.64	3118.64		1C15_HUMAN	502.256
SCRIB_HUMAN	3082.03	3187.32	3042.1		1C16_HUMAN	1195.77	2634.24
PDIA3_HUMAN	5945.82	6200.75	5849.82		5NTD_HUMAN	796.81	1254.62
RAP2B_HUMAN	1014.88	1147.48	995.997		ACOD_HUMAN	1161.78
GBB1_HUMAN	4384.54	4702.83	4297.04		ADA10_HUMAN	1105.03	1000.29
TSP1_HUMAN	5869.56	9804.23	5721.02		ADAM9_HUMAN	568.098
GNAI2_HUMAN	4333.74	5359.63	4212.62		ADAS_HUMAN	768.526	723.121
PDIA4_HUMAN	2608.99	1944.89	2535.95		ADT3_HUMAN	336.145	284.312
GTR1_HUMAN	7944.7	7647.53	7687.37		ALDOA_HUMAN	404.271
UBIQ_HUMAN	1004.51	1037.84	970.086		ANXA1_HUMAN	505.026	562.516
ITAV_HUMAN	5629.23	6882.79	5435.41		AP1B1_HUMAN	611.031	2166.97
ENOA_HUMAN	760.199	469.795	732.65		AP2B1_HUMAN	958.129	1105.44
HYOU1_HUMAN	2662.85	3019.47	2557.18		ARF4_HUMAN	426.162
GBB4_HUMAN	737.973	770.77	708.042		ARL8A_HUMAN	383.458	736.81
TCPA_HUMAN	1285.92		1228.71		ARPC2_HUMAN	263.954
GRP78_HUMAN	14552	13666.1	13878.8		AT2B1_HUMAN	2148.37	1992.7
A2ML1_HUMAN	2874.24	3232.13	2735.66		AT2B2_HUMAN	3388.04	1353.98
MYL6_HUMAN	360.469	352.859	342.855		AT2B3_HUMAN	903.244	1984.35
RAB2A_HUMAN	631.002	646.164	597.414		AT2B4_HUMAN	881.731	1101.37
AT2B4_HUMAN	5562.56	5318.67	5258.92		BAIP2_HUMAN	842.022	1573.02
TGM1_HUMAN	8260.82	8929.84	7806.23		BGH3_HUMAN	473.024
S10AE_HUMAN	4187.03	4254.2	3936.13		CADH2_HUMAN	2239.9	1975.92
RAB6B_HUMAN	641.603		602.628		CADH3_HUMAN	2353.32	2746.7
CAZA1_HUMAN	531.349	1250.57	498.633		CATA_HUMAN	762.947	526.777
TMEDA_HUMAN	740.672	550.175	694.373		CBX8_HUMAN	513.962	637.382
RS3_HUMAN	367.602	335.741	344.515		CD151_HUMAN	707.147
RAC1_HUMAN	715.096	859.451	669.602		CD47_HUMAN	1081.28
LAMB3_HUMAN	3032.04	2809.59	2837.93		CD82_HUMAN	315.667
LRC59_HUMAN	1062.8	1063.02	991.583		CH10_HUMAN	148.814
RL18A_HUMAN	430.313	293.764	401.258		CHP1_HUMAN	342.622	332.977
BASI_HUMAN	4439.58	3946.87	4135.43		CKAP4_HUMAN	754.741	1226.29
P4K2A_HUMAN	934.005	873.263	866.997		CLD9_HUMAN	97.3576	98.2082
DHCR7_HUMAN	1506.33	1602.1	1393.27		COHA1_HUMAN	11467.7
AAAT_HUMAN	8295.48	9561.59	7661.2		COMT_HUMAN	394.699	576.883
GBB2_HUMAN	3764.12	3908.16	3456.2		CP51A_HUMAN	388.359	702.947
ATPO_HUMAN	249.47	231.127	227.88		CS021_HUMAN	1330.11
CKAP4_HUMAN	1833.06	1800.09	1670.35		CTNA3_HUMAN	331.227	933.013
AT2B2_HUMAN	2007.03	1128.5	1827.26		CYB5B_HUMAN	545.163	551.813
GBG12_HUMAN	1378.38	1293.35	1253.32		DHB12_HUMAN	540.861	672.389
1433S_HUMAN	902.089	689.614	815.895		DHCR7_HUMAN	1529.91
CAH12_HUMAN	1080.17	1771.22	975.464		DLG1_HUMAN	2786.26	2798.89
CTR1_HUMAN	2406.42	1827.8	2169.3		DPM1_HUMAN	205.334
AT2A1_HUMAN	2021.63	3227.78	1822.02		E41L1_HUMAN	1498.47	2545.54
ARP3_HUMAN	968.332	1181.42	871.788		E41L2_HUMAN	2159.4	2409.53
GNAQ_HUMAN	812.896	612.65	730.877		E41L3_HUMAN	758.566
1433G_HUMAN	281.621	312.807	252.743		EPIPL_HUMAN	7581.15
RAB37_HUMAN	273.32	364.088	244.23		ERO1A_HUMAN	270.285	340.621
ITA2_HUMAN	16988.8	17079.8	15168.3		ERP29_HUMAN	431.777
AT2A2_HUMAN	6487.56	6823.1	5786.49		GLU2B_HUMAN	1369.47	2492.6
PDIA6_HUMAN	4468.76	4357.87	3972.07		GNA14_HUMAN	305.701
S38A1_HUMAN	2012.45	2202.15	1787.82		GNAQ_HUMAN	441.434	361.973
PRIO_HUMAN	664.894	363.569	590.398		GNAS1_HUMAN	3826.36	4330.41
CD9_HUMAN	1381.19	1418.88	1223.85		GNAS2_HUMAN	915.533
K1C17_HUMAN	3296.72	2474.36	2911.96		GPC1_HUMAN	693.412
STOM_HUMAN	3828.05	3524.46	3377.24		GRP75_HUMAN	648.109
SQRD_HUMAN	791.12	575.727	696.869		HM13_HUMAN	242.991
1433Z_HUMAN	893.75	1033.85	785.674		IFM3_HUMAN	646.649	589.467
K2C4_HUMAN	1006.75	683.603	881.012		IQGA2_HUMAN	1760.61	3105.75
K2C6A_HUMAN	4989.46	3697.28	4350.09		K1C10_HUMAN	114.624	1519.09
CD82_HUMAN	1514.49	1210.44	1319.85		K2C1_HUMAN	218.762	3276.09
VAMP3_HUMAN	387.193	403.838	337.358		K2C6B_HUMAN	524.459	240.55
1433E_HUMAN	423.698	470.381	368.169		KPYR_HUMAN	216.103
CD81_HUMAN	1027.47	1023.45	892.545		LAMB3_HUMAN	1433.77	2218.11
ENPL_HUMAN	10685.3	10409.3	9258.75		LAMP2_HUMAN	944.349	878.94
PDIA1_HUMAN	3120.03	2590.07	2700.12		LAP2_HUMAN	1926.99	2176.34
ERP29_HUMAN	639.051	581.407	551.846		LEG3_HUMAN	740.365
NPTN_HUMAN	1007.52	1285.9	866.943		LEG8_HUMAN	480.363	423.612
AT1A1_HUMAN	28149	28381.8	24113		LMAN1_HUMAN	1415.72	1321.75
TACD2_HUMAN	5877.77	4884.8	5028.77		LYRIC_HUMAN	358.113	652.003
CK059_HUMAN	733.745	643.643	627.435		MPCP_HUMAN	400.527
MYO1D_HUMAN	1412.4	1292.15	1204.32		MPP6_HUMAN	733.156	927.486
VDAC1_HUMAN	2199.51	1671.53	1858.93		MYADM_HUMAN	457.616
DHB4_HUMAN	1137.2	1139.48	958.195		NELFE_HUMAN	818.448	328.859
MYO1A_HUMAN	3259.97	3497.21	2745.27		NFIP2_HUMAN	543.85
RL30_HUMAN	418.703	315.224	351.781		NIBL_HUMAN	400.949	664.038
CTNB1_HUMAN	7939.11	6621.77	6654.53		NPM_HUMAN	450.905
S10AG_HUMAN	2449.24	2198.9	2051.57		NSDHL_HUMAN	440.447	531.746
VIME_HUMAN	1620.52	1704.81	1356.46		NUCL_HUMAN	1030.26	1313.4
CPNE3_HUMAN	1283.68	1947.26	1071.36		PCAT1_HUMAN	239.93
HSP7C_HUMAN	2937.3	2102.95	2433.58		PHB_HUMAN	335.99	261.048
RDH11_HUMAN	485.275	375.576	401.946		PKP2_HUMAN	2100.16
RALA_HUMAN	670.964	523.917	555.045		PKP3_HUMAN	943.645	944.551
CXB2_HUMAN	722.401	707.305	594.411		PLEC1_HUMAN	10852.4
PPIB_HUMAN	2859.66	1931.89	2350.4		PLST_HUMAN	403.218	741.592
GNAI3_HUMAN	1755.49	1737.21	1442.28		PPBI_HUMAN	207.621	195.892
CTNA2_HUMAN	4727.15	2128.66	3872.9		PRDX4_HUMAN	421.093	403.696
ATPB_HUMAN	3098.52	1879.17	2535.19		PROF1_HUMAN	379.571
G3P_HUMAN	8367.44	6414.39	6835.3		RAB2B_HUMAN	133.643	135.693
4F2_HUMAN	31293.8	30231.7	25493.2		RAB5A_HUMAN	54.306
K2C8_HUMAN	731.975	179.395	596.025		RAB5B_HUMAN	141.138	73.4919
TF_HUMAN	1772.05	1501.95	1441.58		RAI3_HUMAN	1795.36	1259.53
PLAK_HUMAN	7056.85	6521.03	5727.31		RB11A_HUMAN	383.773	1296.64
K2C5_HUMAN	9026.95	4869.83	7282.72		RBM25_HUMAN	449.495	695.787
TRI29_HUMAN	760.906	994.13	610.478		RERE_HUMAN	704.715	3357.9
ACTG_HUMAN	32419.1	28972.6	25818.8		RHOC_HUMAN	159.628	186.104
EF1A1_HUMAN	1991.08	1528.56	1584.17		RHOJ_HUMAN	61.3338
VDAC2_HUMAN	1730.74	1197.24	1375.5		RL18_HUMAN	459.927	454.408
CD59_HUMAN	1313.14	1272.12	1041.07		RL30_HUMAN	226.089
CTND1_HUMAN	10516	9355.96	8330.31		RL4_HUMAN	871.67
MOT4_HUMAN	2340.44	1939.53	1841.9		RL7_HUMAN	378.197
RL18_HUMAN	879.967	805.929	692.338		RL9_HUMAN	231
RLA0_HUMAN	1123.71	931.886	883.146		RS7_HUMAN	233.536	333.747
CJ058_HUMAN	434.332	418.424	335.121		S27A2_HUMAN	560.697	781.282
ASB8_HUMAN	1374.08		1057.29		S61A1_HUMAN	844.047	809.952
RCN1_HUMAN	615.533	486.82	467.732		SCRB2_HUMAN	485.906
NICA_HUMAN	1432.92	1706.78	1088.51		SDCB1_HUMAN	317.887
LIMA1_HUMAN	2813.3	2755.48	2124.46		SPTB1_HUMAN	2574.58
RL12_HUMAN	447.921	294.538	337.923		SPTN4_HUMAN	5467.74	3758.68
TCPQ_HUMAN	1544.95	863.058	1163.87		STT3A_HUMAN	1842.86
NPC1_HUMAN	3154.61	2520.52	2375.44		SURF4_HUMAN	643.173	488.754
FDFT_HUMAN	801.236	823.244	602.481		TBB2C_HUMAN	289.109
LAT1_HUMAN	9024.65	8697.19	6770.99		TCPD_HUMAN	661.937
1C17_HUMAN	471.827	375.661	348.316		TERA_HUMAN	781.773
BASP1_HUMAN	711.096	614.675	524.282		TMM33_HUMAN	271.14
IFM3_HUMAN	1457.54	1905.15	1070.51		TNNC2_HUMAN	115.502
CATD_HUMAN	1895.6	1174.3	1391.21		TNR3_HUMAN	385.949
RAB3D_HUMAN	296.421	363.349	217.337		TOM70_HUMAN	576.332
TKT_HUMAN	715.634	936.078	521.6		TSP2_HUMAN	453.714	898.722
RAB12_HUMAN	445.75	394.408	323.268		VA0D_HUMAN	377.17
GNA11_HUMAN	811.387	551.655	587.783		VAMP3_HUMAN	172.556
BAP31_HUMAN	819.051	716.238	592.189		VAPA_HUMAN	434.843
SNP23_HUMAN	654.44	527.151	472.207		VAPB_HUMAN	579.385	461.503
POTEF_HUMAN	3981.76	17898.1	2867.2		VDAC1_HUMAN	1389.89	917.844
RON_HUMAN	2629.61	2075.73	1887.16		VDAC2_HUMAN	687.131
SPR1A_HUMAN	898.113	642.833	642.412		1C01_HUMAN	230.735	561.819	1977.46
ZNT1_HUMAN	1543.93	1178.17	1099.91		ACLY_HUMAN
NB5R3_HUMAN	1098.43	1022.9	778.193		ACTG_HUMAN	92454.8	55164.8	63646.2
CDCP1_HUMAN	2118.68	2311.12	1496.09		AT2A1_HUMAN	969.048	433.503	1159.03
EPHA2_HUMAN	6940.54	5770.79	4878.66		ATP4A_HUMAN	478.426	1177.99	1079.67
RL27A_HUMAN	435.917	302.14	304.345		CD9_HUMAN	2868.7	3764.46	3825.72
KPYM_HUMAN	2514.37	1661.42	1754.35		COR1C_HUMAN	603.833
K2C75_HUMAN	1464.79	656.982	1021.43		CTNB1_HUMAN	6582.98	6948.28	6004.82
ERO1A_HUMAN	1042.64	632.915	723.566		CXCR7_HUMAN
ARP2_HUMAN	1040.89	964.85	715.486		DHB4_HUMAN	1294.4	1592.38
RAB5C_HUMAN	912.545	623.656	625.96
MYO1B_HUMAN	6423.35	4168.51	4397.03
K1C13_HUMAN	821.843	621.728	561.809		EPHB3_HUMAN
CALM_HUMAN	2025.46	1705.39	1378.56		FLNA_HUMAN	13803.4	13335.7	12898.4
LG3BP_HUMAN	1296.78	1170.98	881.89		G3P_HUMAN	2748.72	3001.14	3156.51
CTNA1_HUMAN	15156	11070.5	10292.9		GNAO2_HUMAN	97.434
POTEE_HUMAN	8388.25	9582.57	5687.72		GTR1_HUMAN	1423.77	1934.8	2048.08
RL7A_HUMAN	1051.46	878.254	710.989		HLAF_HUMAN
FPRP_HUMAN	2625.37	3203.69	1773.46		HSP72_HUMAN	446.1	1375.16	1047.72
K2C6C_HUMAN	3375.86	734.54	2278.34		ITAV_HUMAN	1267.95
ADT3_HUMAN	542.11	396.873	365.711		K1C9_HUMAN		1053.79
GNA15_HUMAN	436.926		294.07		LDHB_HUMAN	212.457	215.092
6PGD_HUMAN	911.242	797.463	610.915		MDHM_HUMAN	474.926	378.427
CH60_HUMAN	2873.31	1203.04	1914.08		MYH10_HUMAN
RLA2_HUMAN	612.16	407.116	406.319		NFH_HUMAN	688.862
CD47_HUMAN	1415.62	1176.15	934.703		PPB1_HUMAN	1536.46	2452.37
GLU2B_HUMAN	1856.15	1038.26	1224.3		RAB37_HUMAN	119.582	170.989	531.681
RL3_HUMAN	856.431		564.015		RALA_HUMAN	1324.16	1255.05	727.194
CD44_HUMAN	12675	9741.75	8162.26		RIB1_HUMAN	3299.25	4227.95	3507.62
ACTB_HUMAN	37448.1	28948	24102.5		RLA1_HUMAN	332.855
DHRS7_HUMAN	846.822	688.244	544.472		RRAS2_HUMAN	406.187	393.616
RAB6A_HUMAN	659.931	635.516	423.918		S10AA_HUMAN	2385.49		3360.82
RASN_HUMAN	503.599	546.454	320.791		TBA6_HUMAN	881.943	1479.83
RL23_HUMAN	495.67		314.603		TCPB_HUMAN	491.933	599.011
AXA2L_HUMAN	2108.16	1414.66	1335.14		TF_HUMAN	774.694	816.823	627.725
LYPD3_HUMAN	1228.48	925.405	769.385		VASN_HUMAN
RL36_HUMAN	228.359		142		ZN540_HUMAN
S38A5_HUMAN	1920.95	1900.33	1181.44		1A03_HUMAN		2287.47
ANXA1_HUMAN	3143.99	1792.43	1916.06		1A23_HUMAN		125.281
1433F_HUMAN	142.856	226.639	86.8412		1A29_HUMAN
ADT2_HUMAN	1197.55	641.378	727.734		1A32_HUMAN
ARP5L_HUMAN	228.799	262.286	138.167		1B27_HUMAN
MDHM_HUMAN	1013.21	500.18	606.572		1B46_HUMAN		1662.52
RS8_HUMAN	348.467	282.247	207.945		1B51_HUMAN
TMED9_HUMAN	1375.87	815.461	814.845		1B73_HUMAN
MYL6B_HUMAN	117.805	568.675	69.5511		1B78_HUMAN
RAB14_HUMAN	431.168	306.299	254.313		1B82_HUMAN
VAPB_HUMAN	850.508	486.61	500.571		1C02_HUMAN		143.173
MAPIP_HUMAN	502.948	544.16	295.906		ABCB6_HUMAN
HSPB1_HUMAN	786.675	644.723	462.113		ACINU_HUMAN		5282.7
ACTBL_HUMAN	1099.59	1149.38	641.987		ACSL4_HUMAN
RAB35_HUMAN	296.864	237.705	172.757		ADT1_HUMAN		37.3317
RL13_HUMAN	830.751	440.073	480.086		AINX_HUMAN
RL6_HUMAN	606.967	490.799	350.531		ALBU_BOVIN
TCPE_HUMAN	867.66	576.232	500.039		ALDOC_HUMAN
HSP71_HUMAN	1836.16	647.832	1056.7		ANXA5_HUMAN
TBB5_HUMAN	827.799		475.526		ARL8B_HUMAN		95.5838
ESYT1_HUMAN	4575.83	3416.74	2620.64		ARPC4_HUMAN
CH10_HUMAN	328.267	206.068	187.508		ASPH_HUMAN
VDAC3_HUMAN	774.996		442.414		B4GT1_HUMAN
ERLN2_HUMAN	664.468		376.029		BL1S2_HUMAN
LDHA_HUMAN	689.406	524.103	388.514		BRE1A_HUMAN		706.352
MOT1_HUMAN	2701	1749.6	1498.38		BST2_HUMAN
K2C6B_HUMAN	2303.71	751.656	1265.23		CAD13_HUMAN		674.153
TXNIP_HUMAN	750.999	608.375	409.873		CADH4_HUMAN
NUCL_HUMAN	1705.75	778.158	908.054		CALD1_HUMAN
GNAS2_HUMAN	2640.99	2263.92	1397.4		CALU_HUMAN
CALU_HUMAN	852.77	436.354	446.85		CATZ_HUMAN
PRDX1_HUMAN	544.56	400.863	284.457		CAV3_HUMAN		93.6433
RAP2C_HUMAN	268.567	231.628	139.819		CAZA2_HUMAN		538.497
AATM_HUMAN	2221	776.292	1155.28		CD63_HUMAN
GNAS1_HUMAN	7488.81	5343.42	3870.51		CD97_HUMAN
K2C73_HUMAN	614.682	515.607	316.951		CDCP1_HUMAN
S20A2_HUMAN	1183.86	643.328	610.205		CK059_HUMAN
ATPA_HUMAN	3804.54	1868.06	1948.21		CLUS_HUMAN
GNA14_HUMAN	3431.23	3272.23	1756.32		CN37_HUMAN		587.898
MPCP_HUMAN	1050.35	243.738	536.337		COF2_HUMAN		106.926
NSDHL_HUMAN	862.357	611.818	432.613		CPNE3_HUMAN		379.486
PHB_HUMAN	786.321	497.948	391.316		CSRP1_HUMAN
TBA1C_HUMAN	1440.63	705.764	697.858		CXAR_HUMAN
MYO1C_HUMAN	5507.43	3806.26	2609.43		CXCR4_HUMAN
RAB4A_HUMAN	543.793	611.55	257.534		DAF_HUMAN
CHP1_HUMAN	711.873	634.533	332.121		DNJC5_HUMAN
HSP72_HUMAN	3252.1	804.695	1507.3		ECE1_HUMAN
PHB2_HUMAN	900.036		399.846		EDIL3_HUMAN
RAB1A_HUMAN	1829.48	708.334	805.675		EF1A2_HUMAN		261.337
RL7_HUMAN	1238.69	627.989	541.832		EGLN_HUMAN
AT1A3_HUMAN	3288	1524.97	1421.53		ENO1B_HUMAN
AT1A2_HUMAN	6180.43	2122.24	2640.99		ENOA_HUMAN
EFNB1_HUMAN	1016.87	670.897	426.576		ENOB_HUMAN
GNAI1_HUMAN	1183.08	563.62	489.656		EPHA2_HUMAN
RL23A_HUMAN	823.024		330.841		EPHA4_HUMAN
C1QBP_HUMAN	597.163		237.608		EPHA6_HUMAN
MARCS_HUMAN	450.894	264.695	177.147		EPHB1_HUMAN
AT2B3_HUMAN	6422.3	1528.62	2514.31		EPHB2_HUMAN
S10A8_HUMAN	455.01	504.614	177.025		EPHB4_HUMAN
ALDOA_HUMAN	4963.17	2434.04	1889.9		F125B_HUMAN
K1C28_HUMAN	2487.7	833.863	930.877		FDFT_HUMAN		594.954
TRYP_PIG	42662.5	19336.3	15630.6		FOLR1_HUMAN
RANDOM13568	2766.85		997.41		FPRP_HUMAN
GNAO_HUMAN	1409.75	871.202	507.213		FRIH_HUMAN
GRP75_HUMAN	2603.12	1689.84	932.615		FSCN1_HUMAN
RAB8A_HUMAN	576.584	1144.4	200.876		G3PT_HUMAN
1A32_HUMAN	1779.75	1650.33	588.485		GALT2_HUMAN
RL4_HUMAN	2770.1	1074.54	882.182		GAPR1_HUMAN
RAB13_HUMAN	1217.74	414.839	383.828		GLCM_HUMAN
RAB1B_HUMAN	2285.64	1067.05	704.923		GNA13_HUMAN
TCPZ_HUMAN	3201.13	1121.08	965.257		GSTP1_HUMAN
ENO1_YEAST	33654.1	17893.9	10045		HEXB_HUMAN
AT2B1_HUMAN	10617.7	3211.6	3167.84		HLAE_HUMAN
KCRU_HUMAN	1178.52		347.032		HLAG_HUMAN
HS90B_HUMAN	3113.76	1105.14	915.471		HSPB1_HUMAN
RALB_HUMAN	1243.81	168.63	353.364		HYEP_HUMAN
1A25_HUMAN	805.329		218.429		ITA1_HUMAN
HLAH_HUMAN	418.947		109.324		ITA11_HUMAN
K2C79_HUMAN	1029.89	737.125	268.341		ITA3_HUMAN
AT1A4_HUMAN	3487.54	1522.17	879.048		ITA5_HUMAN
GNAT1_HUMAN	1694.54	878.826	412.224		K1H6_HUMAN		1076.19
STX7_HUMAN	1918.18	494.184	451.272		KRT85_HUMAN
1A31_HUMAN	835.455		194.959		L1CAM_HUMAN
K1C20_HUMAN	4229.84	1918.22	904.831		LCAP_HUMAN		683.515
HS71L_HUMAN	7686.37	4135.23	1628.73		LG3BP_HUMAN		772.957
ENO2_YEAST	2323.16	931.858	485.071		LIN7C_HUMAN		314.175
MYH9_HUMAN	19194		3907.77		LMAN2_HUMAN
K2C78_HUMAN	977.242	331.01	189.899		MAPIP_HUMAN
K2C72_HUMAN	413.44		80.2444		MGST1_HUMAN
1C03_HUMAN	546.57	192.742	100.733		MK1I1_HUMAN
AT2A3_HUMAN	1975.36		360.361		MLRM_HUMAN
RAB15_HUMAN	1366.83	423.491	247.066		MOT4_HUMAN
1A23_HUMAN	818.534		145.923		MPRD_HUMAN		699.621
RL22_HUMAN	331.139		56.699		MPRI_HUMAN
ACTBM_HUMAN	4079.88	975.036	663.667		MRP1_HUMAN
RAB1C_HUMAN	2054.93	510.942	329.373		MSAP_HUMAN
MRCKA_HUMAN	4040.75	3006.67	586.261		MUC18_HUMAN
ATP4A_HUMAN	14870.7	1160.49	2099.33		MYH11_HUMAN
K1C18_HUMAN	1710.68		214.072		MYH14_HUMAN
RAB43_HUMAN	1468.13	579.215	166.651		MYH9_HUMAN
K1H1_HUMAN	1052.67		118.126		NCB5R_HUMAN
VATE1_HUMAN	2924.58	269.338	308.6		NCOR2_HUMAN		2538.95
ERLN1_HUMAN	629.231		57.9731		NCPR_HUMAN
KRT85_HUMAN	1924.48		164.609		NFL_HUMAN
KRT84_HUMAN	4075.73	284.029	166.733		NFM_HUMAN
CTNA3_HUMAN	7081.99		226.573		NICA_HUMAN
CAPZB_HUMAN	410.576				NRIP1_HUMAN		763.079
1A24_HUMAN	188.635	1166.39			PERI_HUMAN
1B73_HUMAN	852.358				PKHC1_HUMAN
1C04_HUMAN	670.412	97.6405			PLSI_HUMAN
KRT83_HUMAN	239.52	428.501			PLSL_HUMAN
PROF1_HUMAN	412.639	379.582			PLXB2_HUMAN
WWC2_HUMAN	5220.8	14197.4			PODXL_HUMAN
RANDOM28380	12650.2				PP1G_HUMAN		598.143
TRIPB_HUMAN	16291.1	2168.32			PPBN_HUMAN		567.603	1354.46
ECHB_HUMAN	778.011				PPIA_HUMAN
					PRDX1_HUMAN
RL14_HUMAN		292.205			PRDX2_HUMAN
ARL8A_HUMAN		253.929			RAB31_HUMAN
SUV3_HUMAN		5948.06			RAB32_HUMAN
B2MG_HUMAN		582.846			RAB6A_HUMAN
COF2_HUMAN		379.836			RAB6B_HUMAN
CPNE5_HUMAN		578.013			RAC3_HUMAN		39.6756
CPNE8_HUMAN		455.55			RANDOM15688
GFAP_HUMAN		510.658			RAP1A_HUMAN
1B18_HUMAN		387.823			RASK_HUMAN
KRT36_HUMAN		523.347			RED_HUMAN			409.209
K1C26_HUMAN		220.493			RGPD5_HUMAN			7471.11
H90B2_HUMAN		547.922			RHOQ_HUMAN		157.332
RANDOM12707		2470.04			RL14_HUMAN		417.947
RANDOM29688		5076.33			RL27A_HUMAN
TMX1_HUMAN		342.492			RL7A_HUMAN
					RRAS_HUMAN		173.371
					S19A1_HUMAN
					SC22B_HUMAN
					SCAM3_HUMAN		438.885
					SERA_HUMAN
					SPTA2_HUMAN
					SRC8_HUMAN
					ST14_HUMAN		1429.22
					STOM_HUMAN
					SYBL1_HUMAN
					T106B_HUMAN
					TAGL2_HUMAN
					TBA1_HUMAN
					TBA8_HUMAN
					TBAK_HUMAN		791.405
					TBB3_HUMAN
					TBB4_HUMAN
					TBB5_HUMAN
					TBB6_HUMAN
					TCPA_HUMAN
					TCPE_HUMAN		635.738
					TCPG_HUMAN		500.24
					TCPH_HUMAN
					TCPQ_HUMAN
					TCPW_HUMAN
					THIO_HUMAN
					TLN1_HUMAN
					TLN2_HUMAN
					TM165_HUMAN
					TMED9_HUMAN
					TPIS_HUMAN
					TPM1_HUMAN
					TPM2_HUMAN
					TSN3_HUMAN
					TSN6_HUMAN
					TXND1_HUMAN
					TXND5_HUMAN
					VAMP2_HUMAN		212.963
					VATA_HUMAN
					VATB2_HUMAN
					XIP_HUMAN
					ZFP14_HUMAN
					ZN283_HUMAN
					ZN420_HUMAN
					ZN454_HUMAN
					ZNT1_HUMAN
